# Supplementary material for: Development, Objectives and Operation of Return-of-Service Bursary Schemes as an Investment to Build Health Workforce Capacity in South Africa: A Multi-Methods Study
Source: Healthcare (Basel). 2023 Oct 25;11(21):2821. doi: 10.3390/healthcare11212821 (PMC10648181; doi:10.3390/healthcare11212821)
Supplement: Supplementary file 1 [file healthcare-11-02821-s001.zip]

Archive with 9 entries (9 files):
- CARDA_CHECKLIST.pdf
- File S1_Data Extraction Tool.pdf
- File S2_Interview Guide_Policymakers.pdf
- File S3_WC Categorisation of professions.pdf
- File S4_MP appointment letter template.pdf
- File S5_Beneficiary release letter.pdf
- ISSM_COREQ_Checklist_March23.pdf
- Table S1-Summary of RSA RoS Policies.pdf
- Table S2-Selected 1965 RSA schemes .pdf
